# Supplementary material for: Impact of Testicular Cancer on the Socio-Economic Health, Sexual Health, and Fertility of Survivors—A Questionnaire Based Survey
Source: Cancers (Basel). 2025 May 30;17(11):1826. doi: 10.3390/cancers17111826 (PMC12153735; doi:10.3390/cancers17111826)
Supplement: Supplementary file 1 [file cancers-17-01826-s001.zip]

Archive with 1 entries (1 files):
- cancers-3620787-supplementary.xlsx
