# Supplementary material for: Impact of Testicular Cancer on the Socio-Economic Health, Sexual Health, and Fertility of Survivors—A Questionnaire Based Survey
Source: Cancers (Basel). 2025 May 30;17(11):1826. doi: 10.3390/cancers17111826 (PMC12153735; doi:10.3390/cancers17111826)
Supplement: Supplementary file 1 [file cancers-17-01826-s001.zip › cancers-3620787-supplementary.xlsx]

## Sheet: Sheet2
Performance/productivity at work	Children before diagnosis	Count of Performance/productivity at work	Count of Satisfaction with sexual activity	Count of Erection	Count of Libido (sex drive, interest in sex)	Count of Finding new partner	Count of Body Image perception	Count of Relationship with your partner	Count of Personal Financial Goals	Count of Career choices	Count of Job stability/ security	Count of Assistance sought for fertility issues	Count of Fertility issues > 1 year in duration	Count of Fertility issues conceiving after diagnosis/treatment	Count of Children after diagnosis/treatment
Minor Affect	No	7	7	7	7	7	7	7	7	7	6	5	5	6	7
Minor Affect	Yes	8	8	8	8	8	8	8	8	8	8	8	6	7	8
Moderate Affect	No	3	3	3	3	3	3	3	3	3	3	2	1	1	3
Moderate Affect	Yes	2	2	2	2	2	2	2	2	2	2	2	2	2	2
No Affect	No	32	32	32	32	32	32	32	32	32	32	26	21	24	32
No Affect	Yes	16	16	16	16	15	16	16	16	16	16	13	13	15	16
Significant Affect	No	5	5	5	5	5	5	5	5	5	5	4	3	4	5
Significant Affect	Yes	2	2	2	2	2	2	2	2	2	2	2	2	2	2
Very Significant Affect	No	1	1	1	1	1	1	1	1	1	1	1	1	1	1
Very Significant Affect	Yes	6	6	6	6	4	6	6	6	6	6	6	3	4	6
(blank)	No		1	1	1	1	1					1			1

## Sheet: Socioeconomic 
Sequence ID	Children before diagnosis	Children after diagnosis/treatment	Fertility issues conceiving after diagnosis/treatment	Fertility issues > 1 year in duration	Assistance sought for fertility issues	Performance/productivity at work	Job stability/ security	Career choices	Personal Financial Goals	Relationship with your partner	Body Image perception	Finding new partner	Libido (sex drive, interest in sex)	Erection	Ejaculation	Satisfaction with sexual activity
1	No	No	No	No	No	No Effect	No Effect	No Effect	No Effect	Minor Effect	Significant Effect	Significant Effect	Significant Effect	Moderate Effect	Moderate Effect	Moderate Effect
2	No	No	Yes	Yes	Yes	No Effect	No Effect	No Effect	Minor Effect	No Effect	Minor Effect	Minor Effect	No Effect	No Effect	No Effect	No Effect
3	No	Yes	Yes	Yes	Yes	No Effect	No Effect	No Effect	No Effect	Minor Effect	Minor Effect	No Effect	Significant Effect	Significant Effect	Moderate Effect	Moderate Effect
4	No	Yes	No	No	No	Minor Effect	No Effect	No Effect	No Effect	No Effect	No Effect	No Effect	Minor Effect	No Effect	No Effect	No Effect
5	Yes	No	No	No	No	No Effect	No Effect	No Effect	No Effect	No Effect	No Effect	No Effect	No Effect	No Effect	No Effect	No Effect
6	No	Yes	No	No	No	No Effect	No Effect	No Effect	No Effect	No Effect	No Effect	No Effect	No Effect	No Effect	No Effect	No Effect
7	Yes	No	No	No	No	No Effect	No Effect	No Effect	No Effect	Very Significant Effect	No Effect	No Effect	Very Significant Effect	Very Significant Effect	Very Significant Effect	Very Significant Effect
8	Yes	No	No	No	No	No Effect	No Effect	No Effect	No Effect	No Effect	No Effect	No Effect	No Effect	No Effect	No Effect	No Effect
9	Yes	Yes	No	No	No	No Effect	No Effect	No Effect	No Effect	No Effect	Minor Effect	No Effect	No Effect	No Effect	No Effect	No Effect
10	No	No	No	No	No	No Effect	No Effect	No Effect	No Effect	No Effect	No Effect	No Effect	No Effect	No Effect	No Effect	No Effect
11	Yes	Yes	Yes	Yes	Yes	No Effect	No Effect	No Effect	No Effect	No Effect	No Effect	No Effect	No Effect	No Effect	No Effect	No Effect
12	No	Yes	No	No	No	No Effect	No Effect	No Effect	No Effect	No Effect	No Effect	No Effect	No Effect	No Effect	No Effect	No Effect
13	Yes	No	No	No	No	Minor Effect	No Effect	No Effect	No Effect	No Effect	No Effect	No Effect	No Effect	No Effect	No Effect	No Effect
14	No	Yes	No	No	No	Minor Effect	No Effect	No Effect	No Effect	No Effect	No Effect	No Effect	No Effect	No Effect	No Effect	No Effect
15	Yes	No	No	No	No	Minor Effect	No Effect	Moderate Effect	No Effect	No Effect	No Effect	No Effect	No Effect	No Effect	No Effect	No Effect
16	No	No	No	No	No	No Effect	No Effect	No Effect	No Effect	No Effect	No Effect	No Effect	No Effect	Minor Effect	No Effect	Minor Effect
17	No	Yes	No	No	No	Minor Effect	No Effect	Moderate Effect	Moderate Effect	Minor Effect	Moderate Effect	Minor Effect	No Effect	No Effect	No Effect	No Effect
18	No	No	No	No	No	No Effect	No Effect	No Effect	No Effect	No Effect	Moderate Effect	Minor Effect	No Effect	No Effect	No Effect	No Effect
19	No	No	No	No	No	No Effect	No Effect	No Effect	Minor Effect	Moderate Effect	Significant Effect	No Effect	Moderate Effect	No Effect	No Effect	No Effect
20	No	No	Yes	Yes	Yes	No Effect	No Effect	No Effect	Minor Effect	No Effect	No Effect	No Effect	Minor Effect	No Effect	No Effect	No Effect
21	Yes	No	No	No	No	Minor Effect	No Effect	No Effect	Minor Effect	Minor Effect	No Effect	No Effect	No Effect	No Effect	No Effect	No Effect
22	Yes	No	No	No	No	No Effect	No Effect	No Effect	No Effect	Minor Effect	Moderate Effect	No Effect	Significant Effect	Very Significant Effect	Moderate Effect	Significant Effect
23	Yes	No	Yes	No	No	Moderate Effect	Moderate Effect	Moderate Effect	Moderate Effect	Moderate Effect	Moderate Effect	No Effect	No Effect	No Effect	Very Significant Effect	Significant Effect
24	No	No	Yes	Yes	Yes	Minor Effect	Minor Effect	No Effect	No Effect	No Effect	No Effect	No Effect	No Effect	No Effect	No Effect	No Effect
25	No	Yes	No	No	No	No Effect	No Effect	No Effect	No Effect	No Effect	No Effect	No Effect	Moderate Effect	No Effect	No Effect	Minor Effect
26	Yes	No	No	No	No	Significant Effect	Very Significant Effect	Very Significant Effect	Significant Effect	Moderate Effect	Moderate Effect	No Effect	Minor Effect	No Effect	No Effect	No Effect
27	Yes	No	No	No	No	No Effect	No Effect	No Effect	Moderate Effect	Moderate Effect	Significant Effect	No Effect	Very Significant Effect	No Effect	Very Significant Effect	Very Significant Effect
28	Yes	No	No	No	No	Minor Effect	No Effect	No Effect	No Effect	No Effect	No Effect	No Effect	No Effect	No Effect	No Effect	No Effect
29	No	No	Yes	Yes	Yes	No Effect	No Effect	No Effect	No Effect	No Effect	No Effect	No Effect	Significant Effect	Moderate Effect	No Effect	Moderate Effect
30	Yes	Yes	No	Yes	No	No Effect	No Effect	No Effect	No Effect	No Effect	Moderate Effect	No Effect	No Effect	No Effect	No Effect	No Effect
31	Yes	No	No	No	No	No Effect	No Effect	No Effect	No Effect	No Effect	No Effect	No Effect	Moderate Effect	No Effect	No Effect	No Effect
32	Yes	Yes	No		No	Minor Effect	No Effect	No Effect	Minor Effect	No Effect	No Effect	No Effect	No Effect	No Effect	No Effect	No Effect
33	No	Yes	No		No	Significant Effect	Moderate Effect	Minor Effect	No Effect	No Effect	Moderate Effect	Significant Effect	Minor Effect	No Effect	No Effect	No Effect
34	No	Yes	No	No	No	Moderate Effect	Minor Effect	No Effect	Moderate Effect	Very Significant Effect	No Effect	No Effect	No Effect	No Effect	No Effect	No Effect
35	No	No	No	No	No	No Effect	No Effect	No Effect	No Effect	No Effect	No Effect	No Effect	No Effect	No Effect	No Effect	No Effect
36	No	Yes	No			No Effect	No Effect	No Effect	No Effect	No Effect	No Effect	No Effect	Minor Effect	No Effect	Very Significant Effect	Significant Effect
37	No	No	No	No	No	No Effect	No Effect	No Effect	No Effect	No Effect	No Effect	No Effect	No Effect	No Effect	No Effect	No Effect
38	No	No				Minor Effect	Moderate Effect	No Effect	Minor Effect	Significant Effect	Moderate Effect	Moderate Effect	No Effect	No Effect	No Effect	No Effect
39	Yes	No	No	No	No	Minor Effect	No Effect	Very Significant Effect	Moderate Effect	Very Significant Effect	Minor Effect	Very Significant Effect	Significant Effect	Significant Effect	Minor Effect	Significant Effect
40	Yes	No			No	Very Significant Effect	Very Significant Effect	Very Significant Effect	Very Significant Effect	No Effect	Moderate Effect	No Effect	Very Significant Effect	Very Significant Effect	Very Significant Effect	Very Significant Effect
41	No	Yes	Yes	Yes	Yes	No Effect	No Effect	No Effect	No Effect	No Effect	No Effect	No Effect	No Effect	No Effect	No Effect	No Effect
42	No	Yes	No	No	No	No Effect	No Effect	No Effect	No Effect	No Effect	No Effect	No Effect	No Effect	No Effect	No Effect	No Effect					Blank responses	66	1262	5.22979
43	No	No				No Effect	No Effect	No Effect	No Effect	No Effect	No Effect	No Effect	Significant Effect	Moderate Effect	Very Significant Effect	Significant Effect
44	No	Yes	Yes	Yes	Yes	Significant Effect	No Effect	Very Significant Effect	Very Significant Effect	Very Significant Effect	Minor Effect	No Effect	Significant Effect	Moderate Effect	Moderate Effect	Minor Effect
45	Yes	No	Yes	Yes	No	Very Significant Effect	Very Significant Effect	Very Significant Effect	No Effect	Very Significant Effect	Minor Effect	No Effect	Very Significant Effect	Very Significant Effect	Very Significant Effect	Very Significant Effect
46	No	Yes	No			No Effect	No Effect	Moderate Effect	Minor Effect	No Effect	No Effect	No Effect	No Effect	No Effect	No Effect	No Effect
47	No	Yes	No	No	No	No Effect	No Effect	No Effect	Minor Effect	No Effect	Minor Effect	No Effect	Minor Effect	Minor Effect	Minor Effect	Minor Effect
48	No	Yes	Yes	No	Yes	No Effect	No Effect	No Effect	No Effect	No Effect	Minor Effect	No Effect	No Effect	Moderate Effect	No Effect	No Effect
49	No	Yes	No	No	No	No Effect	Minor Effect	Moderate Effect	Moderate Effect	Moderate Effect	Minor Effect	No Effect	Minor Effect	No Effect	No Effect	Minor Effect
50	No	Yes	No	No	No	No Effect	No Effect	No Effect	Minor Effect	No Effect	No Effect	No Effect	No Effect	No Effect	No Effect	No Effect
51	No	No	No	No	No	Significant Effect	No Effect	No Effect	No Effect	No Effect	No Effect	No Effect	No Effect	No Effect	No Effect	Minor Effect
52	No	No			No	No Effect	Minor Effect	No Effect	No Effect	Moderate Effect	No Effect	No Effect	Minor Effect	Minor Effect	Minor Effect	Minor Effect
53	Yes	Yes	No	No	No	No Effect	No Effect	No Effect	Minor Effect	No Effect	No Effect	No Effect	No Effect	No Effect	No Effect	No Effect
54	No	No	Yes	No	Yes	Minor Effect		Moderate Effect	Moderate Effect	No Effect	Minor Effect	No Effect	No Effect	No Effect		No Effect
55	No	Yes	No	No	No	No Effect	No Effect	No Effect	No Effect	No Effect	No Effect	No Effect	No Effect	No Effect	No Effect	Minor Effect
56	No	Yes	No	No	No	Significant Effect	Very Significant Effect	Significant Effect	Very Significant Effect	Significant Effect	Significant Effect	No Effect	Significant Effect	Significant Effect	Significant Effect	Significant Effect
57	Yes	Yes	No		Yes	Very Significant Effect	Very Significant Effect	No Effect	Very Significant Effect	Significant Effect	No Effect	No Effect	No Effect	Significant Effect	No Effect	Significant Effect
58	No	No				No Effect	No Effect	Moderate Effect	Moderate Effect	No Effect	Significant Effect	Moderate Effect	Significant Effect	No Effect	No Effect	No Effect
59	Yes	No	Yes	Yes	Yes	Significant Effect	Very Significant Effect	Moderate Effect	Moderate Effect	Significant Effect	Very Significant Effect	No Effect	Significant Effect	Significant Effect	Minor Effect	Significant Effect
60	Yes	No	No	No	No	No Effect	No Effect	No Effect	No Effect	Minor Effect	Minor Effect	No Effect	No Effect	Minor Effect	Very Significant Effect	Minor Effect
61	No	No				No Effect	No Effect	No Effect	No Effect	No Effect	Minor Effect	Minor Effect	No Effect	No Effect	No Effect	No Effect
62	Yes	No			No	Minor Effect	No Effect	No Effect	No Effect	Minor Effect	Minor Effect	No Effect	Minor Effect	Minor Effect	Moderate Effect	Minor Effect
63	Yes	No	No			No Effect	No Effect	No Effect	Very Significant Effect	No Effect	No Effect	No Effect	Significant Effect	Significant Effect	Significant Effect	Significant Effect
64	Yes	Yes	No	No	No	Very Significant Effect	Significant Effect	Significant Effect	Very Significant Effect	No Effect	No Effect		No Effect	No Effect	No Effect	No Effect
65	Yes	No	Yes	Yes	Yes	Moderate Effect	No Effect	No Effect	No Effect	Moderate Effect	Moderate Effect	Significant Effect	Minor Effect	No Effect	Very Significant Effect	Minor Effect
66	No	No	No	No	No	Very Significant Effect	Very Significant Effect	Very Significant Effect	Very Significant Effect	No Effect	Moderate Effect	Minor Effect	No Effect	No Effect	No Effect	No Effect
67	Yes	No	No			No Effect	No Effect	No Effect	No Effect	No Effect	No Effect	No Effect	No Effect	No Effect	No Effect	No Effect
68	No	No			No	No Effect	No Effect	No Effect	No Effect	No Effect	No Effect	No Effect	No Effect	No Effect	No Effect	No Effect
69	No	No	No			Minor Effect	No Effect	Very Significant Effect	Significant Effect	Minor Effect	Minor Effect	No Effect	No Effect	No Effect	No Effect	No Effect
70	Yes	No			No	Very Significant Effect	Moderate Effect	Moderate Effect	Significant Effect	Moderate Effect	Moderate Effect	No Effect	Moderate Effect	No Effect	No Effect	Moderate Affect
71	Yes	No				No Effect	No Effect	No Effect	No Effect	No Effect	No Effect	No Effect	No Effect	No Effect	No Effect	No Effect
72	No	No			No	No Effect	No Effect	No Effect	No Effect	No Effect	Significant Effect	No Effect	Moderate Effect	No Effect	No Effect	No Effect
73	No	Yes	No		No	No Effect	No Effect	No Effect	No Effect	No Effect	No Effect	No Effect	No Effect	No Effect	No Effect	No Effect
74	No	No			No						Minor Effect	No Effect	No Effect	No Effect	No Effect	No Effect
75	Yes	No	No	No	No	No Effect	No Effect	No Effect	Minor Effect	No Effect	No Effect	No Effect	No Effect	No Effect	No Effect	No Effect
76	No	No			No	Moderate Effect	No Effect	No Effect	No Effect	No Effect	Moderate Effect	Minor Effect	Moderate Effect	No Effect	No Effect	No Effect
77	No	No			Yes	No Effect	No Effect	No Effect	No Effect	No Effect	Moderate Effect	No Effect	Moderate Effect	No Effect	No Effect	No Effect
78	No	No				No Effect	No Effect	No Effect	No Effect	No Effect	No Effect	No Effect	Moderate Effect	Moderate Effect	No Effect	Minor Effect
79	Yes	No	No	No	No	No Effect	Very Significant Effect	Very Significant Effect	Very Significant Effect	Significant Effect	No Effect	No Effect	Significant Effect	Very Significant Effect	No Effect	No Effect
80	No	No				Moderate Effect	Moderate Effect	Moderate Effect	Moderate Effect	Moderate Effect	Significant Effect	Significant Effect	Moderate Effect	Moderate Effect	Moderate Effect	Minor Effect
81	Yes	No	No	No	No	Very Significant Effect	Significant Effect	Significant Effect	Very Significant Effect	Moderate Effect	Significant Effect		Very Significant Effect	Significant Effect	Significant Effect	Significant Effect
82	Yes	No	No	No	No	No Effect	Minor Effect	No Effect	No Effect	No Effect	No Effect		Minor Effect	No Effect	No Effect	No Effect
83	No	No				Significant Effect	Moderate Effect	Moderate Effect	Moderate Effect	Significant Effect	Very Significant Effect	Very Significant Effect	Moderate Effect	Significant Effect	Moderate Effect	Very Significant Effect
